# Supplementary material for: Phytotherapy and Dietotherapy of COVID-19—An Online Survey Results from Central Part of Balkan Peninsula
Source: Healthcare (Basel). 2022 Sep 2;10(9):1678. doi: 10.3390/healthcare10091678 (PMC9498599; doi:10.3390/healthcare10091678)
Supplement: Supplementary file 1 [file healthcare-10-01678-s001.zip]

Archive with 2 entries (2 files):
- - Supplement S1. The survey on use of medicinal plants during the COVID -19 pandemic.pdf
- - Supplement S2. The results of association rules technique application on dataset describing patterns of use of medicinal plants and non-herbal dietary supplements..pdf
